# Supplementary material for: The Spliceosome: A New Therapeutic Target in Chronic Myeloid Leukaemia
Source: Cancers (Basel). 2022 Sep 27;14(19):4695. doi: 10.3390/cancers14194695 (PMC9563771; doi:10.3390/cancers14194695)
Supplement: Supplementary file 1 [file cancers-14-04695-s001.zip]

Archive with 2 entries (2 files):
- Supplemental materials.pdf
- Supplemental Tables.xlsx
